# Supplementary material for: In Situ Programming of Shape-Morphing Hydrogels via Vat Photopolymerization for 4D Bioprinting
Source: Gels. 2026 Apr 30;12(5):382. doi: 10.3390/gels12050382 (PMC13205297; doi:10.3390/gels12050382)
Supplement: Supplementary file 1 [file gels-12-00382-s001.zip]

Archive with 1 entries (1 files):
- gels-4265003-supplementary.pdf
